# Supplementary material for: Design of Thermosensitive Niosomes by Eutectic Mixture of Natural Fatty Acids
Source: Pharmaceutics. 2024 Jul 7;16(7):909. doi: 10.3390/pharmaceutics16070909 (PMC11279573; doi:10.3390/pharmaceutics16070909)
Supplement: Supplementary file 1 [file pharmaceutics-16-00909-s001.zip]

Archive with 1 entries (1 files):
- pharmaceutics-3082676-supplementary.pdf
